# Supplementary material for: Europium(III) Complex-Functionalized SiO2@mTiO2 Nanospheres for Al3+-Modulated Multicolor Emission
Source: Nanomaterials (Basel). 2021 Oct 28;11(11):2886. doi: 10.3390/nano11112886 (PMC8618485; doi:10.3390/nano11112886)
Supplement: Supplementary file 1 [file nanomaterials-11-02886-s001.zip]

Archive with 1 entries (1 files):
- nanomaterials-1435090-supplementary.pdf
